# Supplementary material for: Cysteine-mediated decyanation of vitamin B12 by the predicted membrane transporter BtuM
Source: Nat Commun. 2018 Aug 2;9:3038. doi: 10.1038/s41467-018-05441-9 (PMC6072759; doi:10.1038/s41467-018-05441-9)
Supplement: Supplementary file 3 — Supplementary Data 1 [file 41467_2018_5441_MOESM3_ESM.xlsx]

## Sheet: Sheet1
Supplementary Data 1: List of organisms carrying a BtuM homolog
Organism representative (as of 30.05.2017)	Genus
Methylobacillus flagellatus (strain KT / ATCC 51484 / DSM 6875)	Betaproteobacteria
Candidatus Muproteobacteria bacterium RBG_16_64_11	Candidatus Muproteobacteria
Methylovorus glucosetrophus (strain SIP3-4)	Betaproteobacteria
Candidatus Tenderia electrophaga	Gammaproteobacteria
Nitrosomonas sp. (strain Is79A3)	Betaproteobacteria
Pseudomonas sp. J237	Gammaproteobacteria
Candidatus Muproteobacteria bacterium RBG_16_60_9	Candidatus Muproteobacteria
Nitrosomonas communis	Betaproteobacteria
Pseudomonas flexibilis	Gammaproteobacteria
Nitrosomonas sp. AL212	Betaproteobacteria
Pseudomonas taeanensis MS-3	Gammaproteobacteria
Nitrosomonas cryotolerans ATCC 49181	Betaproteobacteria
Methylobacillus sp. MM2	Betaproteobacteria
Methylophilus sp. Leaf416	Betaproteobacteria
Pseudomonadales bacterium GWC1_66_9	Gammaproteobacteria
Immundisolibacter cernigliae	Gammaproteobacteria
Pseudomonas sp. BAY1663	Gammaproteobacteria
Methylophaga lonarensis MPL	Gammaproteobacteria
Nitrosomonas ureae	Betaproteobacteria
Methylotenera mobilis (strain JLW8 / ATCC BAA-1282 / DSM 17540)	Betaproteobacteria
Lysobacter sp. Root96	Gammaproteobacteria
Marinobacterium sp. AK27	Gammaproteobacteria
Lysobacter capsici AZ78	Gammaproteobacteria
Lysobacter enzymogenes	Gammaproteobacteria
Nitrosomonas cryotolerans ATCC 49181	Betaproteobacteria
Marinobacterium sp. ST58-10	Gammaproteobacteria
Methylophaga nitratireducenticrescens (strain ATCC BAA-2433 / DSM 25689 / JAM1)	Gammaproteobacteria
Sphingobium ummariense RL-3	Alphaproteobacteria
Methylophaga aminisulfidivorans MP	Gammaproteobacteria
*Thiocapsa marina 5811	Gammaproteobacteria
Frateuria sp. Soil773	Gammaproteobacteria
Nitrosomonas europaea	Gammaproteobacteria
Pseudomonadales bacterium RIFCSPLOWO2_02_FULL_63_210	Gammaproteobacteria
Stenotrophomonas panacihumi	Gammaproteobacteria
Xanthomonas campestris pv. campestris (strain ATCC 33913 / DSM 3586 / NCPPB 528 / LMG 568 / P 25)	Gammaproteobacteria
Gallionellales bacterium RIFCSPLOWO2_02_60_31	Betaproteobacteria
Pseudomonadales bacterium RIFCSPLOWO2_02_FULL_63_210	Gammaproteobacteria
Betaproteobacteria bacterium RIFCSPLOWO2_12_61_14	Betaproteobacteria
Candidatus Muproteobacteria bacterium RIFCSPHIGHO2_01_FULL_65_16	Candidatus Muproteobacteria
Lysobacter arseniciresistens ZS79	Gammaproteobacteria
Gallionellales bacterium GWA2_60_18	Betaproteobacteria
Gallionellales bacterium RIFOXYB12_FULL_54_9	Betaproteobacteria
Novosphingobium sp. SCN 66-18	Alphaproteobacteria
Thiothrix nivea (strain ATCC 35100 / DSM 5205 / JP2)	Gammaproteobacteria
Ferriphaselus amnicola	Betaproteobacteria
Arenimonas malthae CC-JY-1	Gammaproteobacteria
Lysobacter sp. Root96	Gammaproteobacteria
Stenotrophomonas chelatiphaga	Gammaproteobacteria
Lysobacter capsici AZ78	Gammaproteobacteria
Gallionellales bacterium RIFCSPLOWO2_12_FULL_59_22	Betaproteobacteria
Sphingomonadales bacterium GWF1_63_6	Alphaproteobacteria
Acidobacteria bacterium RIFCSPLOWO2_02_FULL_65_29	unclassified acidobacteria
Lysobacter enzymogenes	Gammaproteobacteria
Dokdonella koreensis DS-123	Gammaproteobacteria
Novosphingobium sp. FSW06-99	Alphaproteobacteria
Pseudoxanthomonas spadix (strain BD-a59)	Gammaproteobacteria
Betaproteobacteria bacterium RIFCSPLOWO2_02_67_12	Betaproteobacteria
Arenimonas donghaensis DSM 18148 = HO3-R19	Gammaproteobacteria
Novosphingobium sp. Leaf2	Alphaproteobacteria
Acidobacteria bacterium RIFCSPLOWO2_02_FULL_65_29	unclassified acidobacteria
Stenotrophomonas sp. LM091	Gammaproteobacteria
Pseudoxanthomonas sp. Root65	Gammaproteobacteria
Rhodanobacter sp. SCN 68-63	Gammaproteobacteria
Arenimonas composti TR7-09 = DSM 18010	Gammaproteobacteria
Gallionellales bacterium RBG_16_57_15	Betaproteobacteria
Xanthomonadaceae bacterium SCN 69-320	Gammaproteobacteria
Rhodanobacter sp. 115	Gammaproteobacteria
Frateuria sp. Soil773	Gammaproteobacteria
Stenotrophomonas panacihumi	Gammaproteobacteria
Arenimonas oryziterrae DSM 21050 = YC6267	Gammaproteobacteria
Xanthomonas campestris pv. campestris (strain ATCC 33913 / DSM 3586 / NCPPB 528 / LMG 568 / P 25)	Gammaproteobacteria
Stenotrophomonas daejeonensis	Gammaproteobacteria
Croceicoccus naphthovorans	Alphaproteobacteria
Xanthomonadaceae bacterium SCN 69-123	Gammaproteobacteria
Stenotrophomonas sp. BIIR7	Gammaproteobacteria
Gallionellales bacterium RIFCSPLOWO2_02_FULL_57_47	Betaproteobacteria
Gallionellales bacterium GWA2_55_18	Betaproteobacteria
Novosphingobium sp. MBES04	Alphaproteobacteria
Dyella thiooxydans	Gammaproteobacteria
Ferrovum sp. Z-31	Betaproteobacteria
Methylomonas lenta	Gammaproteobacteria
Dyella jiangningensis	Gammaproteobacteria
Betaproteobacteria bacterium RBG_16_56_24	Betaproteobacteria
Xanthomonas oryzae pv. oryzae (strain KACC10331 / KXO85)	Gammaproteobacteria
Citromicrobium sp. RCC1885	Alphaproteobacteria
Methylomonas methanica (strain MC09)	Gammaproteobacteria
Gallionella capsiferriformans (strain ES-2) (Gallionella ferruginea capsiferriformans (strain ES-2))	Betaproteobacteria
Xanthomonas albilineans (strain GPE PC73 / CFBP 7063)	Gammaproteobacteria
Methylothermaceae bacteria B42	Gammaproteobacteria
Pseudoxanthomonas dokdonensis	Gammaproteobacteria
Rhodanobacter fulvus Jip2	Gammaproteobacteria
Lysobacter capsici AZ78	Gammaproteobacteria
Xanthomonas oryzae pv. oryzae (strain KACC10331 / KXO85)	Gammaproteobacteria
Lysobacter enzymogenes	Gammaproteobacteria
Rhodanobacter sp. OK091	Gammaproteobacteria
Luteibacter yeojuensis	Gammaproteobacteria
Methylomonas denitrificans	Gammaproteobacteria
Methylomonas sp. DH-1	Gammaproteobacteria
Pseudoxanthomonas suwonensis (strain 11-1)	Gammaproteobacteria
Rhodanobacter spathiphylli B39	Gammaproteobacteria
Rhodanobacter sp. SCN 69-32	Gammaproteobacteria
Stenotrophomonas panacihumi	Gammaproteobacteria
Candidatus Methylopumilus turicensis	Betaproteobacteria
Methylomicrobium album BG8	Gammaproteobacteria
Methyloglobulus morosus KoM1	Gammaproteobacteria
Methylobacter tundripaludum (strain ATCC BAA-1195 / SV96)	Gammaproteobacteria
Dyella jiangningensis	Gammaproteobacteria
Frateuria sp. Soil773	Gammaproteobacteria
Sideroxydans lithotrophicus (strain ES-1)	Betaproteobacteria
Lysobacter sp. Root96	Gammaproteobacteria
Halothiobacillus neapolitanus (strain ATCC 23641 / c2) (Thiobacillus neapolitanus)	Gammaproteobacteria
Methylomicrobium alcaliphilum (strain DSM 19304 / NCIMB 14124 / VKM B-2133 / 20Z)	Gammaproteobacteria
Methylotenera versatilis (strain 301)	Betaproteobacteria
Gammaproteobacteria bacterium BRH_c0	Gammaproteobacteria
Methylovorus glucosetrophus (strain SIP3-4)	Betaproteobacteria
Immundisolibacter cernigliae	Gammaproteobacteria
Xanthomonas campestris pv. campestris (strain ATCC 33913 / DSM 3586 / NCPPB 528 / LMG 568 / P 25)	Gammaproteobacteria
Methylovorus sp. MM1	Betaproteobacteria
Colwellia psychrerythraea (strain 34H / ATCC BAA-681) (Vibrio psychroerythus)	Gammaproteobacteria
Halothiobacillus sp. XI15	Gammaproteobacteria
Catenovulum maritimum	Gammaproteobacteria
beta proteobacterium KB13	Betaproteobacteria
SAR92 bacterium BACL16 MAG-120619-bin48	Gammaproteobacteria
Xanthomonas oryzae pv. oryzae (strain KACC10331 / KXO85)	Gammaproteobacteria
Methylophilaceae bacterium 11	Betaproteobacteria
uncultured SUP05 cluster bacterium	Gammaproteobacteria
endosymbiont of Bathymodiolus septemdierum str. Myojin knoll	Gammaproteobacteria
Candidatus Thioglobus autotrophicus	Gammaproteobacteria
Xanthomonadaceae bacterium SCN 69-123	Gammaproteobacteria
Candidatus Methylopumilus planktonicus	Betaproteobacteria
Ferrovum sp. JA12	Betaproteobacteria
* marks the only organism that also contains an ECF-transporter (group I, not modular)
